# Supplementary material for: Dendritic Cell Migration Is Tuned by Mechanical Stiffness of the Confining Space
Source: Cells. 2021 Nov 30;10(12):3362. doi: 10.3390/cells10123362 (PMC8699733; doi:10.3390/cells10123362)
Supplement: Supplementary file 1 [file cells-10-03362-s001.zip]

Archive with 4 entries (4 files):
- cells-1460486-supplementary.pdf
- Video S1.mp4
- Video S2.mp4
- Video S3.mp4
